# Supplementary material for: Echocardiographic Changes Related to Pulmonary Hypertension in Preweaned Dairy Calves With Bronchopneumonia: A Case–Control Study in Commercial Dairy Farms
Source: J Vet Intern Med. 2025 Feb 17;39(2):e70020. doi: 10.1111/jvim.70020 (PMC11831072; doi:10.1111/jvim.70020)
Supplement: Supplementary file 1 — Data S1. [file JVIM-39-e70020-s002.xlsx]

## Sheet: raw data TTE TUS - PH
Calf	Farm	Age (d)	RESP CALIF score (tot)	TUS Healthy 0; BPcalf 1	TUS Score 0-5	Lung lobes involved	Caudal lobe lesions (10-6 right/left ICS)	Heart murmur (0 = absent; 1 = present)	Flattening IVS (0 = absent; 1 = present)	LVIDd (mm)	LVIDs (mm)	RVH	PA (mm)	Ao (mm)	PA/Ao	PR presence (0 = absent; 1 = present)	PRVmax (m/s)	PAsys (mm)	PAdia (mm)	PAD (%)	PA AT (ms)	PA ET (ms)	PA AT/ET	RAA (cm2)	RA enlargement (0 = absent; 1 = present)	TR presence (0 = absent; 1 = present)	TRVmax (m/s)
1	1	27	4	1	3	Caudal aspect cranial lobe right		0	0	41	27.2	1	27.2	26.5	1.02642	1		27.2	21.1	22.4265				14.63	1	0
2	1	32	4	1	4	Mid right, Caudal aspect cranial lobe right		0	0	44.7	27.5	1	25.8	26.9	0.959108			21.4	14.1	34.1121				11.11	1	0
3	1	18	2	0	0			0	0	48.7	31.9	1	31.5	25.1	1.25498	1	2.2							14.62	1	0
4	1	31	6	0	1		Comet tail artifacts right	0	0	41.3	22.6	1	21.1	24.2	0.871901	1		21.4	16.2	24.2991	186	280	0.664286	9.35	0	0
5	1	18	2	0	0			0	0	47.4	32.1	1	26	25.8	1.00775	1	1.7	23.3	17.4	25.3219	86	166	0.518072	12.48	1	0
6	1	19	6	0	1			0	0	46.8	31.5	1	23.2	24.9	0.931727	0		20.5	14.7	28.2927	130	276	0.471014	13.83	1	0
7	1	25	6	1	3	Cranial aspect cranial lobe right		0	0	48.5	25.8	1	26.7	24	1.1125	0		26.2	20	23.6641	112	292	0.383562	10.17	1	0
8	1	50	2	0	1			0	0	40.4	23.9	0	25.4	30.1	0.843854	0		25.4	19.9	21.6535	106	292	0.363014	12.89	0	1
9	1	62	2	0	0		Comet tail artifacts left	0	0	49.3	30.6	0	27.4	26.3	1.04183	1		19.3	10.7	44.5596	138	322	0.428571	11.79	0	0
10	1	30	0	0	0			0	0	39.5	26	1	28.4	24.5	1.15918	1		18.7	14.4	22.9947	92	232	0.396552	15.11	1	1
11	1	39	4	1	3	Cranial aspect cranial lobe right		0	0	40.2	24.1	0	23.8	24.4	0.97541	0		18.7	13.9	25.6684	132	284	0.464789	8.86	0	0
12	1	32	2	0	1		Comet tail artifacts right	0	0	48.1	29.4	1	30.3			1		24.1	13.4	44.3983	128	378	0.338624	13.84	1	0
13	1	51	2	0	1			0	0	49.3	29.4	0	23.5	27.9	0.842294	1	1.43	23.3	15.3	34.3348	128	302	0.423841	11.08	0	0
14	1	51	8	1	4	Cranial aspect cranial lobe right, Caudal aspect cranial lobe left	Lesion < 1cm left	0	0	47.4	31.8	0	25.2	25.7	0.980545	1		22.3	16.2	27.3543	108	274	0.394161	12.47	0	0
15	1	37	0	0	0			0	0	44.4	29.4	0	26.1	29.5	0.884746	1		20.2	14.7	27.2277	124	336	0.369048	11.93	0	0
16	2	31	6	0	0			0	0	40.7	22.3	0	26.2	26.2	1	1		20.8	15.3	26.4423	118	308	0.383117	8.91	0	0
17	2	37	2	0	0			0	0	49	32.4	1	22.7	24.6	0.922764	1		20.2	11.6	42.5743	114	340	0.335294	10.54	0	0
18	2	69	2	0	1			0	0	43	28.9	1	24	26.4	0.909091	1		23.1	15.8	31.6017	110	244	0.45082	15.53	1	0
19	2	47	0	0	0			0	0	49.6	23.3	0	26	27.4	0.948905	0		17.8	12.2	31.4607	134	326	0.411043	10.12	0	0
20	2	46	4	0	0			0	0	40.7	24.8	0	25.5	26.3	0.969582	1		19.3	9.5	50.7772	150	342	0.438596		0	0
21	2	47	6	0	0			0	0	47.4	28.5	0	28.6	29.3	0.976109	1		20.8	17.1	17.7885	122	326	0.374233	11.52	0	1	1.89
22	2	52	2	0	0			0	0	45.3	29.1	0	27.9	28.4	0.982394	1		19.9	9.2	53.7688	146	366	0.398907	12.42	0	0
23	2	65	6	0	0			0	0	54.1	30	0	28.6	30.6	0.934641	1					108	272	0.397059	14.37	0	0
24	2	90	8	1	5	Caudal aspect cranial lobe right, Cranial aspect cranial lobe right, Cranial aspect cranial lobe left		0	0	53.6	34	0	26.8	28.4	0.943662	1		19.3	13.2	31.6062	154	336	0.458333	10.76	0	0
25	2	70	6	1	4	Caudal aspect cranial lobe left, Cranial aspect cranial lobe left		0	0	50.3	28.2	1	30.8	30.4	1.01316	1		27.2	20.3	25.3676	128	358	0.357542	15.04	0	0
26	2	81	2	1	3	Caudal aspect cranial lobe right	Comet tail artifacts right	0	0	49.9	33.1	0	26.5	29.9	0.886288	0		28.2	16.9	40.0709	134	292	0.458904	13.05	0	1
27	2	60	2	0	1			0	0	50.8	28.5	0	25.7	27.8	0.92446	1		20.2	15	25.7426	128	292	0.438356	10.21	0	0
28	2	47	0	0	0		Comet tail artifacts left	0	0	50.2	26.6	0	27.6	27.1	1.01845	0		21.4	12.9	39.7196	138	270	0.511111	10.39	0	0
29	2	75	2	1	3	Cranial aspect cranial lobe right		0	0	45	24.5	1	27.9	29.8	0.936242	1		23	18.7	18.6957	104	246	0.422764	13.7	1	0
30	2	52	4	1	5	Caudal aspect cranial lobe right, Cranial aspect cranial lobe right, Cranial aspect cranial lobe left		0	0	48.7	26.6	1	25.5	26.4	0.965909	1		24.5	19.3	21.2245	128	302	0.423841	11.66	0	0
31	3	61	0	0	0			0	0	49	29.7	1	27.8	26.8	1.03731	1		22.3	18.7	16.1435	142	326	0.435583	14.96	1	1
32	3	41	0	0	1		Comet tail artifacts right, Comet tail artifacts left	0	0	49	35.5	0	24.1	25.4	0.948819	0		23.9	16.8	29.7071	114	280	0.407143	10.38	0	0
33	3	40	2	1	3	Caudal aspect cranial lobe left, Cranial aspect cranial lobe left		0	0	43.8	22	0	26.1	28.6	0.912587	1					118	346	0.34104	13.76	0	0
34	3	43	0	1	3	Cranial aspect cranial lobe left		0	0	45.3	21.7	0	24.9	27.5	0.905455	1		18.1	11	39.2265	122	290	0.42069		0	0
35	3	57	2	0	0			0	0	47.7	25.7	0	29.1	29.5	0.986441	0		23.9	15.6	34.728	130	318	0.408805		0	0
36	3	56	2	0	0			0	0	44.4	25.1	0	26.9	29	0.927586	1		18.2	10.3	43.4066	118	286	0.412587	13.01	0	0
37	3	42	2	1	4	Caudal aspect cranial lobe left, Cranial aspect cranial lobe left		0	0	45.3	24.8	1	30.2	28.5	1.05965	1		27.9	20.7	25.8065	112	232	0.482759	15.03	1	0
38	3	44	4	1	3	Cranial aspect cranial lobe right		0	0	51.4	32.4	0	28.2	29.6	0.952703	1		18.7	14.1	24.5989	158	336	0.470238	13.22	0	0
39	3	43	8	1	5	Mid right, Caudal aspect cranial lobe right, Cranial aspect cranial lobe right, Caudal aspect cranial lobe left, Cranial aspect cranial lobe left	Lesion > 3cm right	0	0	38.8	22.5	1	24.4	22.9	1.0655	0		16.9	11.5	31.9527	124	340	0.364706	12.7	1	0
40	3	52	2	1	4	Caudal aspect cranial lobe right, Cranial aspect cranial lobe right	Lesion > 3cm left	0	0	41	20.9	0	26.1	27.7	0.942238	1		20.9	15.8	24.4019	120	306	0.392157		0	0
41	3	59	2	0	1		Comet tail artifacts left	0	0	45.3	22.3	0	25	27.4	0.912409	1		26.9	18.5	31.2268	130	306	0.424837	12	0	0
42	3	42	0	0	1		Comet tail artifacts left	0	0	45.3	24.5	0	27.3	27	1.01111	1		20.2	15.9	21.2871	150	384	0.390625		0	0
43	3	46	2	0	0		Comet tail artifacts right	0	0	54.7	39.6	1	24.4	25.1	0.972112	1		26.2	17.9	31.6794	156	342	0.45614	16.28	1	0
44	3	53	0	0	1			0	0	52.6	29.1	0	27	30.5	0.885246	1		22	14.7	33.1818	144	346	0.416185	12.85	0	0
45	3	45	6	1	3	Cranial aspect cranial lobe left		0	0	47.4	26.5	1	24.9	27.7	0.898917	1		23.9	14.7	38.4937	126	334	0.377246	14.15	1	0
46	4	39	2	1	5	Mid right , Caudal aspect cranial lobe right, Cranial aspect cranial lobe right, Caudal aspect cranial lobe left, Cranial aspect cranial lobe left	Comet tail artifacts left	0	0	43.9	29.5	0	21.1	24.6	0.857724	1		22.2	14.5	34.6847	114	296	0.385135		0	0
47	4	46	6	0	0			0	0	50.8	29.4	0	21.7	28.5	0.761404	1		22.6	12.2	46.0177	124	298	0.416107	11.55	0	0
48	4	52	0	0	1		Comet tail artifacts right, Comet tail artifacts left	0	0	47.4	24.4	0	22.6	27.2	0.830882	1		19.9	12.2	38.6935	160	342	0.467836	12.84	0	0
49	4	41	0	0	0			0	0	56.5	36.2	1	26.9	25.1	1.07171	1		25.1	17.2	31.4741	114	342	0.333333	15.99	1	1
50	4	38	2	1	4	Cranial aspect cranial lobe right, Caudal aspect cranial lobe left	Comet tail artifacts right, Comet tail artifacts left	0	0	47.7	28.4	0	25.3	27.3	0.92674	1		21.2	15.8	25.4717	124	314	0.394904	10.28	0	0
51	4	58	4	1	4	Mid right, Caudal aspect cranial lobe right		0	0	52	31.5	0	22	26.7	0.82397	1		23.9	14.1	41.0042	122	330	0.369697	12.18	0	0
52	4	41	4	1	4	Caudal aspect cranial lobe left, Cranial aspect cranial lobe left	Lesion > 3cm right	0	0	46.2	27.2	0	27.8	26.1	1.06513	1		24.5	19.3	21.2245	122	272	0.448529	14.48	0	1
53	4	66	0	1	4	Caudal aspect cranial lobe right, Cranial aspect cranial lobe right	Comet tail artifacts left	0	0	52.6	30	0	23.5	26	0.903846	1		21.7	14.7	32.2581	146	298	0.489933	12.63	0	0
54	4	47	0	1	3	Cranial aspect cranial lobe right	Comet tail artifacts left	0	0	42.8	35.2	1	24.2	27.4	0.883212	1		26.3	19.9	24.3346	146	360	0.405556	14.13	1	1
55	4	56	8	1	4	Caudal aspect cranial lobe right, Cranial aspect cranial lobe right		0	0	45.3	28.2	0	27.4	27.7	0.98917	0		23.6	15.6	33.8983	116	312	0.371795		0	0
56	4	64	6	0	0			0	0	50.2	33.7	0	22.6	28.4	0.795775	0		21.7	13.2	39.1705	106	216	0.490741	11.1	0	0
57	4	56	8	1	3	Cranial aspect cranial lobe right		0	0	44.7	30	0	22.5	26.8	0.839552	1		23	15	34.7826	86	204	0.421569		0	0
58	4	49	2	0	1			0	0	43.8	26.3	0	26.4	29.9	0.882943	0		22	16.3	25.9091	120	284	0.422535	10.82	0	0
59	4	24	6	0	0			0	0	45.8	24.4	0	25.1	28.9	0.868512	1		20.1	14.2	29.3532	126	286	0.440559	11.74	0	0
60	4	42	4	0	0			0	0	49.3	29.7	0	26.8	28.6	0.937063	1		22.6	15	33.6283	78	218	0.357798	11.82	0	1
61	5	35	0	0	0			0	0	53.7	27.5	0	24.5	28.7	0.853659	1		24.4	18.9	22.541	90	242	0.371901		0	0
62	5	31	0	0	1			0	0	49.3	29.7	1	23.9	26.4	0.905303	0		21.1	15.3	27.4882	114	296	0.385135	12.9	1	1
63	5	35	4	0	0			0	0	44.7	23.9	0	25.5	26.2	0.973282	1		20.5	15	26.8293	92	272	0.338235	11.57	0	0
64	5	34	0	0	1			0	0	53.3	26	0	24.7	23.7	1.04219	0		24.2	17.4	28.0992	92	240	0.383333	9.34	0	0
65	5	73	0	0	0		Comet tail artifacts left	0	0	52	31.2	1	27.4	28	0.978571	1		24.8	19.6	20.9677	102	308	0.331169	16.9	1	1
66	5	59	4	0	0			0	0	55.4	30.3	1	29.3	31.1	0.942122	0		26.5	17.2	35.0943	106	224	0.473214	17.65	1	0
67	5	64	2	0	0			0	0	48.5	28.6	1	31.3	28.1	1.11388	0		21.3	14.1	33.8028	118	266	0.443609	15.05	1	0
68	5	66	0	0	0			0	0	53.7	28.6	1	30.8	30.2	1.01987	1		24.4	16.9	30.7377	124	292	0.424658	13.68	1	1
69	5	77	10	1	5	Cranial aspect cranial lobe right, Caudal aspect cranial lobe left, Cranial aspect cranial lobe left	Comet tail artifacts right, Comet tail artifacts left	0	0	46.8	25.7	1	28.4	30.9	0.919094	1		23.6	15.3	35.1695	94	250	0.376	11.97	0	1
70	5	95	0	1	4	Caudal aspect cranial lobe left, Cranial aspect cranial lobe left		0	0	54.5	28.2	1	35.4	30.4	1.16447	0		25.8	18.6	27.907	124	328	0.378049	15.54	1	1
71	5	36	2	0	0			0	0	52	34.9	1	28.7	29.6	0.969595	1		23.6	15.6	33.8983	122	264	0.462121	11.69	0	0
72	5	85	6	0	1			0	0	56.5	32.7	1	30	30.2	0.993377	1		26.9	16.5	38.6617	144	362	0.39779	14	1	1
73	5	75	0	0	0			0	0	58.9	35.8	1	34.1	33.5	1.01791	0		26.5	16.8	36.6038	122	306	0.398693	21.25	1	1
74	5	77	0	1	3	Cranial aspect cranial lobe right	Comet tail artifacts left	0	0	50.6	33.1	0	30	32.2	0.931677	1		26.9	18.2	32.342	146	364	0.401099	14.98	0	0
75	5	57	4	1	4	Caudal aspect cranial lobe right, Caudal aspect cranial lobe left, Cranial aspect cranial lobe left		0	0	39.9	20.7	0	24.3	27.8	0.874101	0		25.1	17.6	29.8805	88	258	0.341085	12.5	0	0
76	6	65	0	0	1		Comet tail artifacts right	0	0	52.2	31.8	0	28.7	29.6	0.969595	1		26.6	17.4	34.5865	122	328	0.371951	14.2	0	0
77	6	63	6	0	0			0	0	53.3	30.6	1	29.3	26	1.12692	1		27.2	17.4	36.0294	130	334	0.389222	12.61	0	0
78	6	63	2	0	0			0	0	48.1	27.9	0	22.2	25.3	0.87747	1		22.3	15.6	30.0448	102	262	0.389313		0	0
79	6	56	0	0	1		Comet tail artifacts right, Comet tail artifacts left	0	0	49.9	26.3	0	23.3	27.5	0.847273	0		18.7	9.8	47.5936	112	300	0.373333	11.55	0	0
80	6	59	2	1	4	Caudal aspect cranial lobe right, Cranial aspect cranial lobe right, Cranial aspect cranial lobe left		0	0	40.4	26.6	0	24.9	26.2	0.950382	1		23.3	14.1	39.485	142	322	0.440994	10.55	0	0
81	6	60	2	1	3	Cranial aspect cranial lobe right		0	0	47.4	26	0	26	30	0.866667	1		25.7	14.7	42.8016	144	320	0.45	11.22	0	0
82	6	61	2	0	0			0	0	53.3	35.8	0	26.4	29.7	0.888889	1		25.5	15.1	40.7843	170	380	0.447368	15.11	0	0
83	6	48	2	1	4	Caudal aspect cranial lobe right, Cranial aspect cranial lobe right		0	0	39.5	18.7	0	24.7	26.3	0.939163	1		27.5	17.8	35.2727	114	296	0.385135	10.69	0	0
84	6	45	8	0	1			0	0	47.7	26.6	0	25.7	27.5	0.934545	1		22	15	31.8182	148	344	0.430233	15.51	0	0
85	6	53	2	1	4	Mid right , Caudal aspect cranial lobe right		0	0	50.2	30	0	24.3	28.6	0.84965	1		26.3	19.6	25.4753	100	336	0.297619	13.55	0	0
86	6	45	4	0	0			0	0	42.6	27.3	0	25	26.2	0.954198	1		19.8	15.3	22.7273	130	298	0.436242	10.46	0	0
87	6	48	0	1	4	Caudal aspect cranial lobe right, Cranial aspect cranial lobe right		0	0	51.4	28.1	0	24.5	26.5	0.924528	0		23.3	16.9	27.4678	148	356	0.41573	11.07	0	0
88	6	40	0	0	0			0	0	49.6	29.7	1	26.5	26.4	1.00379	1		24.5	17.8	27.3469	144	330	0.436364	14.82	1	0
89	6	45	2	0	0			0	0	49.9	26.9	0	23.4	24.8	0.943548	1		23.9	15.6	34.728	130	356	0.365169	10.29	0	0
90	6	42	2	1	3	Cranial aspect cranial lobe right		0	0	42.3	22	0	21.2	24.9	0.851406	0		23.3	13.4	42.4893	92	232	0.396552	10.5	0	0
91	7	78	6	1	4	Mid right, Caudal aspect cranial lobe right	Lesion > 1cm but <3cm left and righ	0	0	51.3	31.2	0	28.5	30.5	0.934426	1		29.6	22.9	22.6351	130	318	0.408805	14.67	0	0
92	7	68	6	1	3	Caudal aspect cranial lobe left		0	0	50.7	34.6	0	31	33.6	0.922619	1		23.4	15.6	33.3333	149	410	0.363415	12.99	0	0
93	7	54	6	0	0			0	0	48.2	35.2	1	24.7	28.8	0.857639	1		19.7	11.4	42.132	146	417	0.35012	13.77	1	0
94	7	40	2	1	4	Mid right, Caudal aspect cranial lobe right		0	0	36.8	25.8	0	22.9	26.9	0.851301	1		20.1	14.8	26.3682	140	410	0.341463	10.43	0	0
95	7	56	2	1	3	Cranial aspect cranial lobe left		0	0	50.7	27.2	0	26.9	26.6	1.01128	1		22.5	16.2	28	149	455	0.327473	10.48	0	0
96	7	48	0	0	1		Comet tail artifacts right, Comet tail artifacts left	0	0	45.4	29.2	0	25	27.4	0.912409	1		20.6	13.9	32.5243	127	375	0.338667	13.34	0	0
97	7	81	8	1	4	Caudal aspect cranial lobe right, Cranial aspect cranial lobe right, Caudal aspect cranial lobe left		0	0	55	39.1	1	30.7	28.8	1.06597	1		22	18.9	14.0909	134	334	0.401198	20.81	1	0
98	7	62	12	1	3	Cranial aspect cranial lobe right	Lesion > 1cm but <3cm left and righ	0	0	44.4	22.5	0	28.6	30.1	0.950166	1		26.3	19.1	27.3764	130	308	0.422078	9.38	0	0
99	7	58	8	0	0			0	0	41.6	22.5	0	26.2	25.1	1.04382	1		19.6	13.4	31.6327	89	293	0.303754			0
100	7	66	10	1	3	Cranial aspect cranial lobe right		0	0	51.8	29.5	0	29.2	29.5	0.989831	0		24.3	20.2	16.8724	146	299	0.488294	11.13	0	0
101	7	54	0	0	0			0	0	47.3	27.3	0	29.1	26.5	1.09811	1		22.9	16.7	27.0742	130	293	0.443686	13.99	0	0
102	7	58	4	1	4	Cranial aspect cranial lobe right, Caudal aspect cranial lobe left		0	0	50.7	29.6	1	26.4	30.4	0.868421	1		19.6	15.3	21.9388	140	356	0.393258	12.1	0	0
103	7	73	2	1	3	Cranial aspect cranial lobe right		0	0	55.4	33.7	0	26.7	31	0.86129	1		23.3	15.5	33.4764	162	407	0.398034			0
104	7	54	2	0	0			0	0	48.7	31.1	1	28.2	27.2	1.03676	1		16.2	11.5	29.0123	149	340	0.438235	20.46	1	0
105	7	52	0	0	1		Comet tail artifacts right	0	0	48.3	27.2	0	24.7	25.8	0.957364	0		19.1	12.9	32.4607	121	308	0.392857	15.62	1	0
106	8	65	4	0	1		Comet tail artifacts left	0	0	55.8	27.2	0	32.2	30.3	1.06271	1		22.4	16.2	27.6786	142	344	0.412791	15.32	0	0
107	8	66	2	0	0			0	0	59.6	33.7	0	28.7	36.4	0.788462	1		27.5	20	27.2727	110	276	0.398551	17.22	0	0
108	8	68	4	0	0			0	0	54.2	31.5	0	35.1	32.4	1.08333	1		23.6	17.4	26.2712	118	288	0.409722	16.45	0	0
109	8	89	0	0	0			0	0	53.4	33.1	0	32.9	33	0.99697			24.4	17.6	27.8689	126	300	0.42	14.19	0	0
110	8	71	0	0	1			1	0	53.4	39.3	0	31.9	33.4	0.95509	0		26.2	17.9	31.6794	128	310	0.412903	14.96	0	0
111	8	57	0	0	1			0	0	55.1	30.6	0	28.1	32.1	0.875389	0		27.9	18.9	32.2581	102	274	0.372263	14.69	0	0
112	8	50	0	0	0			0	0	49.6	30.9	0	29	29.5	0.983051	1		24.5	16.8	31.4286	152	302	0.503311	14.07	0	0
113	8	28	5	0	0			0	0	48.1	31.8	0	23.7	25.5	0.929412	0		23	17.1	25.6522	98	244	0.401639	10.42	0	0
114	8	28	0	0	1		Comet tail artifacts right	0	0	47.1	29.1	0	25.7	27.6	0.931159	1		22.3	14.7	34.0807	114	284	0.401408	10.46	0	0
115	8	79	0	1	3	Cranial aspect cranial lobe right		0	0	53	33.7	1	32.2	30	1.07333	1		27.5	21.7	21.0909	132	312	0.423077	18.57	1	1
116	8	80	4	0	0			0	0	62.7	40.2	0	28.1	31.1	0.903537	1		29.8	20.7	30.5369	130	320	0.40625	15.79	0	0
117	8	80	2	0	1			0	0	49.3	29.7	0	28.4	29.4	0.965986	1		25.8	17.6	31.7829	126	296	0.425676	18.07	1	0
118	8	86	2	1	3	Cranial aspect cranial lobe right		0	0	57	23.3	1	35.3	34.1	1.03519	1		27.9	17.6	36.9176	142	316	0.449367	18.63	1	1
119	8	88	2	1	3	Cranial aspect cranial lobe right		0	0	67.1	38.2	1	31.6	36.2	0.872928	0		28.3	21	25.7951	100	262	0.381679	22.17	1	1
120	8	72	0	0	0			0	0	56.2	32.1	1	29.7	32.4	0.916667	1		25.2	16.1	36.1111	134	322	0.416149	21.93	1	1
121	9	57	2	0	0		Comet tail artifacts left	0	0	57.5	36.5	0	25.7	28.1	0.914591	0		25.5	17.2	32.549	138	332	0.415663	13.26	0	0
122	9	67	0	0	1			0	0	49.6	25.5	0	28.9	29.9	0.966555	1		24.8	16.5	33.4677	142	306	0.464052	12.62	0	0
123	9	56	8	1	5	Mid, Caudal aspect cranial lobe right, Cranial aspect cranial lobe right, Caudal aspect cranial lobe left, Cranial aspect cranial lobe left		0	0	45	23.6	0	28.6	29.4	0.972789			25.1	16.5	34.2629	166	330	0.50303		0	0
124	9	71	2	0	0			0	0	54.7	33.1	0	28	32.1	0.872274	1		24.4	16.9	30.7377	128	280	0.457143	15.72	1	0
125	9	61	6	0	0			0	0	45.3	30.3	1	28.1	28.6	0.982517	0		16.8	11	34.5238	110	264	0.416667	12.03	1	0
126	9	69	6	1	3	Cranial aspect cranial lobe right		0	0	51.7	27.5	0	21.5	29.3	0.733788	1		25.1	16.2	35.4582	124	234	0.529915	11.68	0	0
127	9	88	2	0	1			0	0	52.3	35.1	1	25.9	29.4	0.880952	1	1.77	30.6	20	34.6405	88	224	0.392857	11.55	0	1
128	9	54	6	0	1			0	0	44.8	30	0	28.5	29.4	0.969388	1		26.2	19.6	25.1908	134	300	0.446667	17.05	1	1
129	9	55		0	1			0	0	51.1	29.4	1	29.1	30.3	0.960396	1		23.9	15.6	34.728	126	256	0.492188	22.68	1	1
130	9	81	2	0	0		Comet tail artifacts right	0	0	51.1	31.8	0	25.7	34.1	0.753666	1		27.2	20.5	24.6324	110	238	0.462185	12.38	0	0
131	9	82	4	1	4	Mid right, Caudal aspect cranial lobe right		0	0	48.1	26.9	0	29.7	30.6	0.970588	1		19.9	13.5	32.1608	114	296	0.385135	12.11	0	0
132	9	90	2	0	0			0	0	55.4	28.2	1	27.6	30.6	0.901961			28.7	21.4	25.4355	88	222	0.396396	14.04	1	1
133	9	82	0	0	1			1	0	49.9	28.8	0	24.3	26.8	0.906716	1		22	15	31.8182	100	248	0.403226	12.03	0	0
134	9	82	6	0	0			0	0	49.6	30.3	0	25.9	32.7	0.792049	1		22.6	18.4	18.5841	130	236	0.550847	10.98	0	0
135	9	96	0	1	3	Cranial aspect cranial lobe right		0	0	51	31.7	0	29.7	30.8	0.964286	1		24.4	16.9	30.7377	122	270	0.451852	13.93	0	0
136	10	82	2	0	0			0	0	51.6	29.3	0	26.9	34.9	0.770774	1		28.9	21	27.3356	112	240	0.466667	12.02	0	0
137	10	46	0	0	1			0	0	44.7	26.6	0	24.4	26.8	0.910448	0		27.9	14.1	49.4624	100	244	0.409836	13.94	0	0
138	10	42	0	0	1			0	0	49.9	27.5	0	28.8	28.4	1.01408			28.8	12.1	57.9861	82	212	0.386792	12.12	0	0
139	10	40	2	0	0			0	0	45	26	0	22.3	25.2	0.884921	0		20.8	13.5	35.0962	104	256	0.40625	9.2	0	0
140	10	49	4	1	5	Mid, Caudal aspect cranial lobe right, Caudal aspect cranial lobe left, Cranial aspect cranial lobe left		0	0	46.5	20.8	0	26.3	26.7	0.985019	1		25.4	17.8	29.9213	108	272	0.397059		0	0
141	10	50	12	1	4	Caudal aspect cranial lobe right, Cranial aspect cranial lobe right, Cranial aspect cranial lobe left		0	0	52.6	32.7	0	24.8	27.3	0.908425	1		24.8	16.2	34.6774	116	302	0.384106	13.88	0	0
142	10	52	0	1	3	Cranial aspect cranial lobe right		0	0	51.7	32.1	0	23.3	28.2	0.826241	1		24.2	16.2	33.0579	122	282	0.432624	12.7	0	0
143	10	56	0	0	0			0	0	47.4	31.5	0	26.6	26.4	1.00758	1		23.6	15.6	33.8983	120	312	0.384615	13.01	0	0
144	10	56	2	0	1			0	0	48.1	27.9	0	27	27.6	0.978261	1		28.9	18.9	34.6021	134	292	0.458904	13.21	0	0
145	10	58	4	1	4	Caudal aspect cranial lobe right, Cranial aspect cranial lobe left	Comet tail artifacts left	0	0	48.1	28.9	0	25.6	28.6	0.895105	0		25.1	19	24.3028	102	242	0.421488	11.56	0	0
146	10	47	2	1	3	Mid right	Comet tail artifacts left	0	0	54.7	31.7	0	25.2	29.4	0.857143	1		23.1	17.2	25.5411	100	246	0.406504	11.05	0	0
147	10	44	4	0	0			0	0	43.5	23	0	24.3	27.4	0.886861	0		19	13.2	30.5263	118	250	0.472	7.59	0	0
148	10	37	0	0	0			0	0	44.2	26.5	0	22.4	27.8	0.805755	1		21.4	14.2	33.6449	128	290	0.441379	7.08	0	0
149	10	58	0	0	1			0	0	51.7	23.9	0	26.4	29.4	0.897959	1		23.1	16.9	26.8398	120	256	0.46875	13.66	0	1
150	11	63	4	0	1			0	0	54.5	31.2	0	27	32.1	0.841121	1		22.4	15.1	32.5893	110	280	0.392857	13.51	0	0
151	11	73	0	0	1			0	0	55.8	33.7	0	26.6	31.4	0.847134	1		24.1	17.6	26.971	128	284	0.450704	13.5	0	0
152	11	61	2	0	0			0	0	50.2	30.9	0	25.3	24.6	1.02846	0		22	17.6	20	118	252	0.468254	11.58	0	0
153	11	54	0	0	0			0	0	57.8	34.1	0	30.4	29.2	1.0411	0		25.8	17.9	30.6202	100	244	0.409836	11.92	0	0
154	11	65	2	0	1			0	0	53.7	33.4	1	30.6	28.5	1.07368	1		20.3	13.8	32.0197	118	296	0.398649	18.96	1	0
155	11	80	6	0	0		Comet tail artifacts left	0	0	56.6	31.8	1	28.4	32	0.8875	1		19.1	13.8	27.7487	128	304	0.421053	15.52	1	0
156	11	64	2	1	3	Caudal aspect cranial lobe left		0	0	43.5	27.2	0	23.6	25.6	0.921875	1		21.4	16.2	24.2991	120	292	0.410959	11.24	0	0
157	11	67	2	0	1			0	0	46.5	31	0	26.7	31.6	0.844937			16.2	11.4	29.6296	84	242	0.347107		0
158	11	72	0	0	1			0	0	59.2	37.2	0	29.2	30.9	0.944984	1		27.2	18.2	33.0882	140	358	0.391061	13.38	0	0
159	11	80	0	1	4	Caudal aspect cranial lobe left, Cranial aspect cranial lobe left		0	0	55.1	31	0	29	34	0.852941	1		29.1	21.4	26.4605	108	270	0.4	13.08	0	0
160	11	80	2	0	1			0	0	53.6	32.9	0	32.7	31.7	1.03155	1		24.9	18.7	24.8996	98	252	0.388889	16.41	0	0
161	11	78	4	1	3	Cranial aspect cranial lobe right		0	0	46.1	28.6	0	23.7	30.7	0.771987	1		24.4	16.5	32.377	128	296	0.432432	11.36	0	0
162	11	83		1	5	Mid right, Caudal aspect cranial lobe right, Cranial aspect cranial lobe right, Caudal aspect cranial lobe left, Cranial aspect cranial lobe left		0	0	43.8	22.3	0	29.2	30.3	0.963696	0		19.9	12.5	37.1859	128	312	0.410256	13.58	0	0
163	11	73	0	0	1			0	0	53.7	32	0	25.8	29.4	0.877551	0		21.7	15.8	27.1889	124	276	0.449275	14.56	0	0
164	11	84	0	0	0		Comet tail artifacts right and left	0	0	53.3	31.2	0	31.9	30.9	1.03236	0		23	17.4	24.3478	132	312	0.423077	12.94	0	0
